# Supplementary material for: Inverse iron oxide/metal catalysts from galvanic replacement
Source: Nat Commun. 2020 Jun 29;11:3269. doi: 10.1038/s41467-020-16830-4 (PMC7324589; doi:10.1038/s41467-020-16830-4)
Supplement: Supplementary file 2 — Source Data [file 41467_2020_16830_MOESM2_ESM.xlsx]

## Sheet: Figure 1b
						Distance (nm)	Rh L2,3 signal	Fe L2,3 signal
						0.6307	0	0
						1.2614	0.01159	0
						1.89209	0.6429	0
						2.52279	4.71036	0.36347
						3.15349	22.4845	1.41524
						3.78419	36.4256	9.23052
						4.41488	36.9828	13.052
						5.04558	48.6502	15.5738
						5.67628	47.2582	8.71633
						6.30698	57.6198	8.9468
						6.93767	58.6574	13.4672
						7.56837	47.9143	12.4376
						8.19907	47.7237	13.0859
						8.82977	46.7701	9.86025
						9.46047	35.7307	3.7568
						10.0912	34.0748	15.359
						10.7219	52.2942	18.546
						11.3526	59.4209	10.1169
						11.9833	72.7785	5.07994
						12.614	87.8471	12.988
						13.2447	91.9562	19.2781
						13.8753	93.1993	25.2455
						14.5061	85.9256	33.4587
						15.1367	84.8929	37.645
						15.7674	84.6307	16.3413
						16.3981	91.6428	21.3374
						17.0288	91.7319	19.2558
						17.6595	81.9187	26.143
						18.2902	71.2441	17.645
						18.9209	59.696	17.654
						19.5516	50.2542	8.97618
						20.1823	43.7558	16.5095
						20.813	45.7772	10.8488
						21.4437	42.0201	19.6906
						22.0744	29.1387	12.7483
						22.7051	13.7027	1.02928
						23.3358	9.81409	4.08338
						23.9665	3.99733	0.68524
						24.5972	0.31911	0.32845
						25.2279	0.11924	0.14746
						25.8586	0.15111	0.00445
						26.4893	0.29147	0
						27.12	1.17212	0

## Sheet: Figure 1c
	Time (h)	[Fe2+] (mmol/L)	error for [Fe2+]	[Fe3+] (mmol/L)	error for [Fe3+]
	0	--	--	--	--
	0.1	4.42195	0.26122	0.03812	0.26122
	0.5	4.4107	0.19623	0.05749	0.19623
	1	3.75328	0.26247	0.10874	0.26247
	2	3.94326	0.05499	0.28746	0.05499
	3	3.88826	0.11624	0.41245	0.11624
	4	2.73841	0.13373	0.35621	0.13373
	5	2.50844	0.14998	0.34996	0.14998
	6	2.33846	0.21622	0.4212	0.21622
	7	2.3972	0.30496	0.36245	0.30496

## Sheet: Figure 3f
	Distance (nm)	Rh L2,3 signal	Fe L2,3 signal
	0.83554	0	0
	1.67107	0	0.01799
	2.50661	0	0
	3.34214	0.01545	0.14134
	4.17768	0.74482	0.49258
	5.01321	5.5296	2.36832
	5.84875	12.9548	6.04635
	6.68429	24.45	10.1937
	7.51982	31.7298	20.6267
	8.35536	37.9261	15.5839
	9.19089	43.2694	16.3184
	10.0264	49.3355	23.5377
	10.862	47.3495	10.7242
	11.6975	47.2462	16.586
	12.533	50.0727	23.3245
	13.3686	51.6487	26.0839
	14.2041	55.6212	24.4755
	15.0396	59.1382	29.8257
	15.8752	56.6538	28.2538
	16.7107	57.0893	28.9163
	17.5463	55.9733	20.688
	18.3818	52.6918	31.1402
	19.2173	58.7037	15.856
	20.0529	55.459	16.4182
	20.8884	63.9529	28.3277
	21.7239	57.9039	26.4027
	22.5595	60.6249	17.6617
	23.395	60.8791	20.2328
	24.2305	59.9796	23.0543
	25.0661	62.7354	20.7849
	25.9016	59.4822	30.1355
	26.7371	59.868	26.665
	27.5727	60.175	23.0984
	28.4082	58.1177	13.4606
	29.2437	61.3891	21.064
	30.0793	58.9303	27.9674
	30.9148	60.8999	26.6054
	31.7504	57.7401	17.7187
	32.5859	52.6243	23.4161
	33.4214	55.0437	26.8517
	34.257	49.0117	22.1082
	35.0925	46.3554	18.5345
	35.928	42.325	26.5628
	36.7636	43.8355	21.4956
	37.5991	45.4491	26.1466
	38.4346	46.9189	24.7758
	39.2702	47.5879	16.0785
	40.1057	45.7686	36.2558
	40.9412	40.9345	25.3033
	41.7768	36.3172	25.3049
	42.6123	30.6341	16.2175
	43.4479	24.3803	16.5448
	44.2834	19.6314	8.71275
	45.1189	14.4037	5.57762
	45.9545	6.92547	5.3631
	46.79	3.52165	2.72564

## Sheet: Figure 3g
	Energy (eV)	FeOx/Rh/Fe3O4	Rh2O3	Rh foil
	23200.1	0.02609	0.02269	0.02324
	23201.4	0.0285	0.02468	0.02498
	23202.7	0.0311	0.02641	0.02818
	23203.9	0.03371	0.0286	0.03116
	23205.4	0.03802	0.03175	0.03606
	23207.1	0.04413	0.03588	0.04329
	23208.8	0.05256	0.04145	0.05267
	23210.1	0.06172	0.04705	0.06112
	23211.9	0.0785	0.05658	0.07722
	23213.6	0.10229	0.06854	0.0996
	23215.4	0.1409	0.0864	0.13282
	23217.3	0.19905	0.11093	0.18315
	23218.9	0.26293	0.13862	0.24121
	23220.3	0.32349	0.16518	0.30657
	23221.6	0.3762	0.19369	0.36943
	23222.8	0.42635	0.22794	0.4244
	23223.8	0.46609	0.2626	0.47265
	23224.6	0.50037	0.30105	0.50987
	23225.7	0.54552	0.35452	0.55713
	23227.1	0.60764	0.45241	0.61599
	23228.4	0.67099	0.54754	0.68383
	23230.3	0.76928	0.69057	0.77781
	23232.1	0.8536	0.826	0.86716
	23234	0.92305	0.9566	0.93219
	23235.6	0.96664	1.05711	0.96402
	23237.2	0.98817	1.12882	0.97358
	23238.7	0.99656	1.17256	0.97118
	23239.8	0.99626	1.18089	0.96084
	23241.2	0.97644	1.16853	0.94007
	23242.5	0.9612	1.14414	0.92166
	23243.8	0.94423	1.11883	0.90654
	23245	0.93405	1.10091	0.89963
	23246.2	0.93149	1.08743	0.89954
	23247.4	0.93275	1.08131	0.90218
	23248.6	0.93704	1.07564	0.91008
	23249.8	0.94128	1.07008	0.92202
	23251.1	0.95299	1.05927	0.93533
	23252.4	0.96569	1.04173	0.95241
	23254.1	0.98112	1.01189	0.98087
	23255.8	1.00402	0.97747	1.0141
	23257.6	1.02775	0.94298	1.04956
	23259.4	1.05481	0.91649	1.08116
	23261.2	1.07019	0.89571	1.10263
	23263	1.06871	0.87988	1.1094
	23264.8	1.05511	0.86889	1.09345
	23266.2	1.0348	0.86352	1.06457
	23267.7	1.00867	0.86137	1.02528
	23269.2	0.98549	0.86263	0.98611
	23270.4	0.96494	0.86519	0.95769
	23271.3	0.95163	0.86861	0.93469
	23272.4	0.93855	0.8734	0.92033
	23273.3	0.93265	0.87799	0.91262
	23273.8	0.9304	0.88143	0.90858
	23275	0.92655	0.88951	0.9115
	23276.6	0.92669	0.9021	0.91793
	23278.3	0.93191	0.91842	0.9308
	23280.1	0.94084	0.93717	0.94397
	23281.9	0.95035	0.95758	0.95643
	23283.6	0.95709	0.97533	0.96254
	23285	0.96231	0.98919	0.96778
	23286.9	0.97051	1.0035	0.96924
	23288.2	0.97297	1.01008	0.96867
	23289.7	0.97502	1.01545	0.96886
	23291	0.98109	1.01958	0.97
	23292.4	0.98817	1.02435	0.97629
	23293.7	0.99277	1.02893	0.98459
	23295.2	1.00271	1.03405	0.99604
	23296.5	1.01181	1.03888	1.00734
	23297.5	1.01906	1.0426	1.02192
	23299.5	1.03175	1.04767	1.04041
	23301.1	1.04179	1.05038	1.05724
	23302.9	1.04776	1.05059	1.06604
	23304.8	1.04845	1.04818	1.06567
	23307.2	1.04312	1.04114	1.0507
	23309.4	1.03213	1.03404	1.03299
	23311.8	1.01554	1.02581	1.01324
	23313.7	1.00537	1.01903	0.99941
	23315.6	0.99853	1.01201	0.98853
	23317.5	0.99158	1.00528	0.98028
	23318.8	0.98648	1.00078	0.97483
	23320.1	0.984	0.9971	0.97227
	23321.7	0.98151	0.99342	0.97141
	23323.5	0.97958	0.99008	0.97244
	23325.6	0.97668	0.98637	0.97365
	23328	0.98006	0.98225	0.97772
	23330.7	0.98395	0.97769	0.98161
	23332.8	0.98569	0.97327	0.9859
	23334.7	0.99133	0.96977	0.99133
	23336.9	0.99569	0.96658	0.99885
	23338.8	0.99828	0.96468	1.005
	23340.6	1.00155	0.96362	1.01008
	23342.5	1.00536	0.96268	1.01515
	23344.3	1.00858	0.96215	1.02133
	23346.2	1.01107	0.96223	1.02631
	23348.3	1.01301	0.96282	1.03112
	23350.7	1.0137	0.96402	1.03553

## Sheet: Figure 4a
	R (Å)	FeOx/Rh/Fe3O4	Rh/Fe3O4	Rh foil
	0	0.01201	0.01529	0.01098
	0.03068	0.01387	0.01674	0.01107
	0.06136	0.01743	0.01966	0.0112
	0.09204	0.02001	0.02183	0.01109
	0.12272	0.02031	0.022	0.01049
	0.1534	0.01803	0.01995	0.00933
	0.18408	0.01383	0.01658	0.00789
	0.21476	0.00989	0.01407	0.00674
	0.24544	0.01043	0.01494	0.00659
	0.27612	0.01485	0.01839	0.00736
	0.3068	0.01901	0.02163	0.00827
	0.33748	0.02095	0.02296	0.00861
	0.36816	0.02	0.02184	0.00806
	0.39884	0.01646	0.01882	0.00662
	0.42951	0.01156	0.01551	0.00458
	0.46019	0.00799	0.01404	0.00321
	0.49087	0.00819	0.01454	0.00593
	0.52155	0.00873	0.01433	0.01255
	0.55223	0.00576	0.01088	0.02316
	0.58291	0.00477	0.00489	0.03866
	0.61359	0.01927	0.01407	0.05958
	0.64427	0.04018	0.03272	0.0857
	0.67495	0.0655	0.05516	0.11587
	0.70563	0.09289	0.07904	0.14795
	0.73631	0.11944	0.1018	0.17896
	0.76699	0.14211	0.1209	0.20529
	0.79767	0.15824	0.13424	0.22317
	0.82835	0.16613	0.14045	0.22919
	0.85903	0.16572	0.1393	0.2209
	0.88971	0.15927	0.1318	0.19746
	0.92039	0.15191	0.12025	0.16002
	0.95107	0.15067	0.10782	0.11222
	0.98175	0.16033	0.09756	0.06132
	1.01243	0.17903	0.09083	0.03178
	1.04311	0.19974	0.08642	0.05768
	1.07379	0.21477	0.08206	0.08529
	1.10447	0.21818	0.07706	0.09491
	1.13515	0.2064	0.07406	0.08286
	1.16583	0.17834	0.07768	0.05454
	1.1965	0.13535	0.089	0.05063
	1.22718	0.0812	0.10295	0.10435
	1.25786	0.02646	0.1122	0.17094
	1.28854	0.05221	0.11053	0.22893
	1.31922	0.10984	0.09466	0.26499
	1.3499	0.1611	0.0691	0.26945
	1.38058	0.2025	0.06674	0.23799
	1.41126	0.23442	0.12005	0.17586
	1.44194	0.26023	0.19986	0.11768
	1.47262	0.28538	0.28646	0.15827
	1.5033	0.31543	0.36814	0.27168
	1.53398	0.35411	0.43554	0.38843
	1.56466	0.40265	0.48206	0.47947
	1.59534	0.46076	0.50573	0.5292
	1.62602	0.52759	0.51119	0.53366
	1.6567	0.60167	0.51109	0.50644
	1.68738	0.67999	0.52384	0.4869
	1.71806	0.75716	0.5642	0.53015
	1.74874	0.82568	0.63223	0.65335
	1.77942	0.87731	0.71358	0.81945
	1.8101	0.9055	0.78922	0.98162
	1.84078	0.90831	0.84343	1.10573
	1.87146	0.89145	0.86747	1.17373
	1.90214	0.86998	0.86108	1.18572
	1.93282	0.86586	0.83254	1.16199
	1.9635	0.89747	0.79652	1.14065
	1.99418	0.96608	0.7685	1.16268
	2.02485	1.05415	0.75633	1.24525
	2.05553	1.13738	0.75526	1.37162
	2.08621	1.19852	0.75304	1.51404
	2.11689	1.23716	0.7421	1.66342
	2.14757	1.27576	0.73192	1.84411
	2.17825	1.35708	0.75444	2.10614
	2.20893	1.52284	0.84872	2.49308
	2.23961	1.78342	1.02608	3.00923
	2.27029	2.11136	1.26137	3.61564
	2.30097	2.45954	1.51492	4.24773
	2.33165	2.77852	1.74856	4.83322
	2.36233	3.02523	1.93086	5.30416
	2.39301	3.16717	2.03903	5.60503
	2.42369	3.18475	2.06012	5.69846
	2.45437	3.07245	1.99161	5.56867
	2.48505	2.8387	1.84105	5.22259
	2.51573	2.50444	1.6247	4.68831
	2.54641	2.10045	1.36533	4.01138
	2.57709	1.66397	1.08936	3.24918
	2.60777	1.23522	0.82395	2.46447
	2.63845	0.85518	0.59416	1.71921
	2.66913	0.56609	0.41989	1.07118
	2.69981	0.40706	0.30953	0.58169
	2.73049	0.36704	0.24984	0.35512
	2.76117	0.36307	0.2119	0.39875
	2.79184	0.33581	0.17734	0.46369
	2.82252	0.2744	0.15001	0.45681
	2.8532	0.19232	0.14566	0.38447
	2.88388	0.11916	0.16494	0.2739
	2.91456	0.1056	0.18902	0.15454
	2.94524	0.14323	0.20206	0.05165
	2.97592	0.17592	0.19771	0.03048
	3.0066	0.18647	0.17701	0.06956
	3.03728	0.17659	0.14631	0.08943
	3.06796	0.15594	0.11568	0.11053
	3.09864	0.13696	0.09573	0.1456
	3.12932	0.12693	0.08927	0.18457
	3.16	0.12095	0.08715	0.2102
	3.19068	0.10746	0.07987	0.2093
	3.22136	0.07803	0.06619	0.17538
	3.25204	0.03021	0.05626	0.11065
	3.28272	0.03387	0.06721	0.05574
	3.3134	0.10832	0.09548	0.1401
	3.34408	0.18652	0.12678	0.26917
	3.37476	0.26164	0.15348	0.40303
	3.40544	0.32809	0.17313	0.52998
	3.43612	0.38208	0.18668	0.64276
	3.4668	0.42165	0.19702	0.7368
	3.49748	0.4462	0.20689	0.80918
	3.52816	0.45576	0.21674	0.85753
	3.55884	0.45035	0.22421	0.87924
	3.58952	0.42968	0.22534	0.87138
	3.62019	0.3934	0.21645	0.83138
	3.65087	0.34162	0.19545	0.75816
	3.68155	0.27556	0.16241	0.65324
	3.71223	0.19794	0.11954	0.5214
	3.74291	0.11298	0.07077	0.37067
	3.77359	0.02628	0.02203	0.21164
	3.80427	0.05721	0.02892	0.0561
	3.83495	0.13047	0.06721	0.08491
	3.86563	0.18952	0.0961	0.20233
	3.89631	0.23139	0.11439	0.29173
	3.92699	0.25529	0.12375	0.35401
	3.95767	0.26271	0.12795	0.39582
	3.98835	0.2571	0.13144	0.42774
	4.01903	0.24314	0.13695	0.46006
	4.04971	0.22548	0.14368	0.49771
	4.08039	0.20743	0.14829	0.53905
	4.11107	0.19033	0.14759	0.57996
	4.14175	0.17487	0.14119	0.62012
	4.17243	0.16416	0.13362	0.66697
	4.20311	0.16616	0.1349	0.73431
	4.23379	0.18947	0.15395	0.83405
	4.26447	0.23404	0.18868	0.9668
	4.29515	0.29145	0.22902	1.1198
	4.32583	0.35144	0.26468	1.27209
	4.35651	0.40497	0.28774	1.40074
	4.38719	0.44501	0.29305	1.48534
	4.41786	0.46696	0.27833	1.51092
	4.44854	0.46899	0.24441	1.46977
	4.47922	0.45212	0.19522	1.36242
	4.5099	0.41989	0.13796	1.1976
	4.54058	0.37749	0.08502	0.99125
	4.57126	0.33034	0.06166	0.76476
	4.60194	0.28227	0.07828	0.54254
	4.63262	0.23414	0.09791	0.34919
	4.6633	0.18406	0.10148	0.20529
	4.69398	0.1306	0.08616	0.11591
	4.72466	0.08381	0.0618	0.05132
	4.75534	0.09394	0.06829	0.04535
	4.78602	0.16695	0.12122	0.17822
	4.8167	0.25873	0.18824	0.35564
	4.84738	0.35152	0.25258	0.56029
	4.87806	0.43509	0.30469	0.77137
	4.90874	0.5014	0.33808	0.96712
	4.93942	0.54444	0.34906	1.12772
	4.9701	0.56069	0.33688	1.23769
	5.00078	0.54947	0.30362	1.28749
	5.03146	0.51303	0.25388	1.27431
	5.06214	0.45629	0.19428	1.20209
	5.09282	0.38649	0.1333	1.08076
	5.1235	0.31275	0.08307	0.92492
	5.15418	0.24578	0.06413	0.75222
	5.18486	0.19683	0.07896	0.58175
	5.21553	0.17295	0.09856	0.43267
	5.24621	0.16902	0.10994	0.32213
	5.27689	0.17113	0.11207	0.25863
	5.30757	0.16849	0.10818	0.23104
	5.33825	0.15709	0.10302	0.2152
	5.36893	0.1382	0.10049	0.19575
	5.39961	0.11728	0.10132	0.17371
	5.43029	0.10336	0.10305	0.16331
	5.46097	0.10484	0.10233	0.17938
	5.49165	0.12047	0.09691	0.21874
	5.52233	0.14143	0.08616	0.2666
	5.55301	0.16033	0.07082	0.31114
	5.58369	0.17312	0.05255	0.34578
	5.61437	0.17817	0.03351	0.36775
	5.64505	0.1754	0.01694	0.37676
	5.67573	0.16571	0.01339	0.37412
	5.70641	0.15063	0.02414	0.36199
	5.73709	0.1319	0.03552	0.3428
	5.76777	0.11123	0.04497	0.31886
	5.79845	0.09	0.05203	0.29212
	5.82913	0.06921	0.0563	0.26402
	5.85981	0.04954	0.0573	0.23551
	5.89049	0.03164	0.05469	0.2071
	5.92117	0.01723	0.04867	0.17895
	5.95185	0.01333	0.04069	0.15113
	5.98253	0.02105	0.03443	0.12388

## Sheet: Figure 4b
	FeOx/Rh/Fe3O4
	P (kPa)	adsorbed H (mol molRh-1)
	0.023959	4.74951e-05
	0.717655	0.01292
	1.35239	0.0136
	3.50619	0.01339
	7.06512	0.01821
	13.2723	0.02179
	20.0704	0.03442
	26.7218	0.04013
	33.3792	0.03658
	Rh/Fe3O4
	P (kPa)	adsorbed H (mol molRh-1)
	0.0142811	0.04029
	0.728656	0.17005
	1.4703	0.24016
	3.37344	0.30695
	7.05258	0.37593
	13.3969	0.43659
	20.0425	0.49037
	26.7266	0.53338
	33.3461	0.56874

## Sheet: Figure 4c
	FeOx/Rh/Fe3O4
	P (kPa)	adsorbed CO2 (mol molRh-1)
	0.00775	0.0634
	0.71823	0.07478
	1.4412	0.09293
	3.33032	0.10641
	13.3257	0.12533
	20.0209	0.14218
	26.6718	0.15385
	33.3551	0.16022
	Rh/Fe3O4
	P (kPa)	adsorbed CO2 (mol molRh-1)
	0.02245	0.0312
	0.73322	0.03171
	1.43755	0.03828
	3.35802	0.05569
	13.3572	0.07671
	20.0304	0.07307
	26.686	0.07591
	33.3578	0.06506

## Sheet: Figure 4d
	FeOx/Rh/Fe3O4
	T (K)	CO2 rate normalized by surface Rh (mol mol-1 h-1)
	523	690.291
	548	1303.64
	573	2217.26
	598	3476.48
	623	5002.47
	Rh/Fe3O4
	T (K)	CO2 rate normalized by surface Rh (mol mol-1 h-1)
	523	228.067
	548	457.372
	573	841.124
	598	1396.28
	623	2060.23

## Sheet: Figure 4e
	FeOx/Rh/Fe3O4
	T (K)	CO Sel. (%)
	523	95.002
	548	93.9816
	573	92.8697
	598	91.9537
	623	92.0088
	Rh/Fe3O4
	T (K)	CO Sel. (%)
	523	77.0221
	548	72.8987
	573	70.3659
	598	69.5032
	623	70.4519

## Sheet: Figure 4f
	FeOx/Rh/Fe3O4
	1/T (1/K)	CO rate normalized by surface Rh (mol mol-1 h-1)
	0.00191	655.79
	0.00182	1225.18
	0.00175	2059.16
	0.00167	3196.76
	0.00161	4602.71
	Rh/Fe3O4
	1/T (1/K)	CO rate normalized by surface Rh (mol mol-1 h-1)
	0.00191	175.662
	0.00182	333.418
	0.00175	591.865
	0.00167	970.462
	0.00161	1451.47
